# Supplementary material for: Phenotypic and Genotypic Characteristics of Staphylococcus aureus Nasal Strains Isolated from Students of the Pomeranian Medical University in Szczecin, Poland: A Cross-Sectional Study
Source: Toxins (Basel). 2026 May 21;18(5):237. doi: 10.3390/toxins18050237 (PMC13211644; doi:10.3390/toxins18050237)
Supplement: Supplementary file 1 [file toxins-18-00237-s001.zip]

Archive with 1 entries (1 files):
- toxins-4286372-supplementary.pdf
